# Supplementary material for: Goat milk protein digestibility in relation to intestinal function
Source: Am J Clin Nutr. 2021 Mar 1;113(4):845–53. doi: 10.1093/ajcn/nqaa400 (PMC8023838; doi:10.1093/ajcn/nqaa400)
Supplement: nqaa400_Supplemental_Files [file nqaa400_supplemental_files.zip]

Archive with 2 entries (2 files):
- Supplemental file for reviewers only.pdf
- Online Supplementary Material.docx
